# Supplementary material for: Sensory and Chemical Characterization of Upcycled Pomace- and Whey-Based Piquette Beverages
Source: Foods. 2025 Sep 18;14(18):3240. doi: 10.3390/foods14183240 (PMC12470025; doi:10.3390/foods14183240)
Supplement: Supplementary file 1 [file foods-14-03240-s001.zip]

Archive with 1 entries (1 files):
- foods-3866088-supplementary.pdf
